# Supplementary material for: A comprehensive machine-readable view of the mammalian cholesterol biosynthesis pathway
Source: Biochem Pharmacol. 2013 Jul 1;86(1):56–66. doi: 10.1016/j.bcp.2013.03.021 (PMC3912678; doi:10.1016/j.bcp.2013.03.021)
Supplement: Supplementary file 3 [file mmc3.zip]

Archive with 3 entries (2 files):
- mmc3.sbgn
- __MACOSX/
- __MACOSX/._mmc3.sbgn
