# Supplementary material for: A comprehensive machine-readable view of the mammalian cholesterol biosynthesis pathway
Source: Biochem Pharmacol. 2013 Jul 1;86(1):56–66. doi: 10.1016/j.bcp.2013.03.021 (PMC3912678; doi:10.1016/j.bcp.2013.03.021)
Supplement: Supplementary file 3 [file mmc3.zip › mmc3.sbgn]

<?xml version="1.0" encoding="UTF-8" standalone="yes"?>
<sbgn xmlns="http://sbgn.org/libsbgn/0.2">
    <map language="process description">
        <glyph compartmentOrder="-76.0" id="glyph0" class="compartment">
            <label text="PEROXISOME"/>
            <bbox y="560.0" x="35.0" h="1580.0" w="750.0"/>
        </glyph>
        <glyph compartmentOrder="-75.0" id="glyph1" class="compartment">
            <label text="ENDOPLASMIC&#xA;RETICULUM"/>
            <bbox y="920.0" x="815.0" h="1220.0" w="590.0"/>
        </glyph>
        <glyph compartmentOrder="-74.0" id="glyph2" class="compartment">
            <label text="CYTOSOL"/>
            <bbox y="30.0" x="815.0" h="760.0" w="590.0"/>
        </glyph>
        <glyph compartmentOrder="-73.0" id="glyph3" class="compartment">
            <label text="MITOCHONDRIA"/>
            <bbox y="30.0" x="35.0" h="500.0" w="750.0"/>
        </glyph>
        <glyph id="glyph4" class="submap">
            <label text="MITOCHONDRIAL&#xA;β-OXIDATION&#xA;OF FATTY ACIDS"/>
            <bbox y="70.0" x="60.0" h="220.0" w="230.0"/>
            <glyph id="glyph7" orientation="left" class="terminal">
                <label text="acetyl-CoA"/>
                <bbox y="210.0" x="150.0" h="60.0" w="140.0"/>
            </glyph>
        </glyph>
        <glyph id="glyph5" class="submap">
            <label text="PROTEIN PRENYLATION"/>
            <bbox y="1870.0" x="300.0" h="220.0" w="230.0"/>
            <glyph id="glyph9" orientation="left" class="terminal">
                <label text="farnesyl-PP"/>
                <bbox y="1890.0" x="390.0" h="60.0" w="140.0"/>
            </glyph>
            <glyph id="glyph10" orientation="right" class="terminal">
                <label text="geranyl-&#xA;geranyl-PP"/>
                <bbox y="2010.0" x="300.0" h="60.0" w="140.0"/>
            </glyph>
        </glyph>
        <glyph id="glyph6" class="submap">
            <label text="PEROXISOMAL&#xA;β-OXIDATION&#xA;OF LONG CHAIN&#xA;FATTY ACIDS"/>
            <bbox y="600.0" x="60.0" h="220.0" w="230.0"/>
            <glyph id="glyph8" orientation="left" class="terminal">
                <label text="acetyl-CoA"/>
                <bbox y="740.0" x="150.0" h="60.0" w="140.0"/>
            </glyph>
        </glyph>
        <glyph id="glyph18" class="macromolecule">
            <label text="MVK"/>
            <bbox y="1151.0" x="330.0" h="40.0" w="100.0"/>
        </glyph>
        <glyph id="glyph71" orientation="vertical" class="process">
            <bbox y="1158.0" x="458.0" h="24.0" w="24.0"/>
            <port y="1194.0" x="470.0" id="glyph71.2"/>
            <port y="1146.0" x="470.0" id="glyph71.1"/>
        </glyph>
        <glyph id="glyph25" class="macromolecule">
            <label text="PMVK"/>
            <bbox y="1281.0" x="330.0" h="40.0" w="100.0"/>
        </glyph>
        <glyph id="glyph37" class="simple chemical">
            <label text="mevalonate-P"/>
            <bbox y="1220.0" x="450.0" h="40.0" w="40.0"/>
        </glyph>
        <glyph id="glyph57" orientation="vertical" class="process">
            <bbox y="1288.0" x="458.0" h="24.0" w="24.0"/>
            <port y="1324.0" x="470.0" id="glyph57.2"/>
            <port y="1276.0" x="470.0" id="glyph57.1"/>
        </glyph>
        <glyph id="glyph16" class="macromolecule">
            <label text="HMGCR"/>
            <bbox y="1031.0" x="520.0" h="40.0" w="100.0"/>
        </glyph>
        <glyph id="glyph61" orientation="vertical" class="process">
            <bbox y="1038.0" x="458.0" h="24.0" w="24.0"/>
            <port y="1026.0" x="470.0" id="glyph61.1"/>
            <port y="1074.0" x="470.0" id="glyph61.2"/>
        </glyph>
        <glyph id="glyph24" class="macromolecule">
            <label text="HMGCS2"/>
            <bbox y="910.0" x="520.0" h="40.0" w="100.0"/>
        </glyph>
        <glyph id="glyph54" orientation="vertical" class="process">
            <bbox y="918.0" x="458.0" h="24.0" w="24.0"/>
            <port y="906.0" x="470.0" id="glyph54.1"/>
            <port y="954.0" x="470.0" id="glyph54.2"/>
        </glyph>
        <glyph id="glyph42" class="simple chemical">
            <label text="acetoacetyl-CoA"/>
            <bbox y="810.0" x="580.0" h="40.0" w="40.0"/>
        </glyph>
        <glyph id="glyph21" class="macromolecule">
            <label text="ACAT1"/>
            <bbox y="620.0" x="420.0" h="40.0" w="100.0"/>
        </glyph>
        <glyph id="glyph56" class="uncertain process">
            <bbox y="818.0" x="458.0" h="24.0" w="24.0"/>
            <port y="830.0" x="446.0" id="glyph56.1"/>
            <port y="830.0" x="494.0" id="glyph56.2"/>
        </glyph>
        <glyph id="glyph29" class="simple chemical">
            <label text="3-hydroxy-3-methylglutaryl-CoA"/>
            <bbox y="981.0" x="450.0" h="40.0" w="40.0"/>
        </glyph>
        <glyph id="glyph32" class="simple chemical">
            <label text="acetoacetate"/>
            <bbox y="841.0" x="240.0" h="40.0" w="40.0"/>
        </glyph>
        <glyph id="glyph26" class="macromolecule">
            <label text="HMGCL"/>
            <bbox y="910.0" x="210.0" h="40.0" w="100.0"/>
        </glyph>
        <glyph id="glyph59" orientation="vertical" class="uncertain process">
            <bbox y="918.0" x="348.0" h="24.0" w="24.0"/>
            <port y="906.0" x="360.0" id="glyph59.1"/>
            <port y="954.0" x="360.0" id="glyph59.2"/>
        </glyph>
        <glyph id="glyph19" class="macromolecule">
            <label text="MVD"/>
            <bbox y="1411.0" x="330.0" h="40.0" w="100.0"/>
        </glyph>
        <glyph id="glyph44" class="simple chemical">
            <label text="mevalonate-PP"/>
            <bbox y="1350.0" x="450.0" h="40.0" w="40.0"/>
        </glyph>
        <glyph id="glyph68" orientation="vertical" class="process">
            <bbox y="1418.0" x="458.0" h="24.0" w="24.0"/>
            <port y="1454.0" x="470.0" id="glyph68.2"/>
            <port y="1406.0" x="470.0" id="glyph68.1"/>
        </glyph>
        <glyph id="glyph72" class="process">
            <bbox y="1488.0" x="558.0" h="24.0" w="24.0"/>
            <port y="1500.0" x="594.0" id="glyph72.2"/>
            <port y="1500.0" x="546.0" id="glyph72.1"/>
        </glyph>
        <glyph id="glyph30" class="simple chemical">
            <label text="dimethylallyl-PP"/>
            <bbox y="1480.0" x="650.0" h="40.0" w="40.0"/>
        </glyph>
        <glyph id="glyph43" class="simple chemical">
            <label text="geranyl-PP"/>
            <bbox y="1620.0" x="550.0" h="40.0" w="40.0"/>
        </glyph>
        <glyph id="glyph33" class="simple chemical">
            <label text="isopentenyl-PP"/>
            <bbox y="1480.0" x="450.0" h="40.0" w="40.0"/>
        </glyph>
        <glyph id="glyph69" class="process">
            <bbox y="1788.0" x="358.0" h="24.0" w="24.0"/>
            <port y="1800.0" x="346.0" id="glyph69.1"/>
            <port y="1800.0" x="394.0" id="glyph69.2"/>
        </glyph>
        <glyph id="glyph75" orientation="vertical" class="process">
            <bbox y="1558.0" x="558.0" h="24.0" w="24.0"/>
            <port y="1546.0" x="570.0" id="glyph75.1"/>
            <port y="1594.0" x="570.0" id="glyph75.2"/>
        </glyph>
        <glyph id="glyph52" orientation="vertical" class="process">
            <bbox y="1698.0" x="558.0" h="24.0" w="24.0"/>
            <port y="1734.0" x="570.0" id="glyph52.2"/>
            <port y="1686.0" x="570.0" id="glyph52.1"/>
        </glyph>
        <glyph id="glyph11" class="macromolecule">
            <label text="GGPS1"/>
            <bbox y="1690.0" x="200.0" h="40.0" w="100.0"/>
        </glyph>
        <glyph id="glyph28" class="or">
            <bbox y="1549.0" x="359.0" h="42.0" w="42.0"/>
            <port y="1570.0" x="422.0" id="glyph28.2"/>
            <port y="1570.0" x="338.0" id="glyph28.1"/>
        </glyph>
        <glyph id="glyph12" class="macromolecule">
            <label text="FDPS"/>
            <bbox y="1551.0" x="200.0" h="40.0" w="100.0"/>
        </glyph>
        <glyph id="glyph27" class="or">
            <bbox y="1689.0" x="359.0" h="42.0" w="42.0"/>
            <port y="1710.0" x="422.0" id="glyph27.2"/>
            <port y="1710.0" x="338.0" id="glyph27.1"/>
        </glyph>
        <glyph id="glyph51" class="simple chemical">
            <label text="acetoacetate"/>
            <bbox y="310.0" x="240.0" h="40.0" w="40.0"/>
        </glyph>
        <glyph id="glyph46" class="simple chemical">
            <label text="acetoacetyl-CoA"/>
            <bbox y="280.0" x="560.0" h="40.0" w="40.0"/>
        </glyph>
        <glyph id="glyph45" class="simple chemical">
            <label text="3-hydroxy-3-methylglutaryl-CoA"/>
            <bbox y="450.0" x="450.0" h="40.0" w="40.0"/>
        </glyph>
        <glyph id="glyph15" class="macromolecule">
            <label text="HMGCL"/>
            <bbox y="381.0" x="210.0" h="40.0" w="100.0"/>
        </glyph>
        <glyph id="glyph65" orientation="vertical" class="uncertain process">
            <bbox y="388.0" x="348.0" h="24.0" w="24.0"/>
            <port y="376.0" x="360.0" id="glyph65.1"/>
            <port y="424.0" x="360.0" id="glyph65.2"/>
        </glyph>
        <glyph id="glyph20" class="macromolecule">
            <label text="HMGCS2"/>
            <bbox y="381.0" x="520.0" h="40.0" w="100.0"/>
        </glyph>
        <glyph id="glyph66" orientation="vertical" class="process">
            <bbox y="388.0" x="458.0" h="24.0" w="24.0"/>
            <port y="424.0" x="470.0" id="glyph66.2"/>
            <port y="376.0" x="470.0" id="glyph66.1"/>
        </glyph>
        <glyph id="glyph13" class="macromolecule">
            <label text="ACAT1"/>
            <bbox y="150.0" x="420.0" h="40.0" w="100.0"/>
        </glyph>
        <glyph id="glyph53" class="uncertain process">
            <bbox y="288.0" x="458.0" h="24.0" w="24.0"/>
            <port y="300.0" x="494.0" id="glyph53.2"/>
            <port y="300.0" x="446.0" id="glyph53.1"/>
        </glyph>
        <glyph id="glyph39" class="simple chemical">
            <label text="acetoacetyl-CoA"/>
            <bbox y="690.0" x="1190.0" h="40.0" w="40.0"/>
        </glyph>
        <glyph id="glyph40" class="simple chemical">
            <label text="3-hydroxy-3-methylglutaryl-CoA"/>
            <bbox y="981.0" x="1080.0" h="40.0" w="40.0"/>
        </glyph>
        <glyph id="glyph22" class="macromolecule">
            <label text="HMGCR"/>
            <bbox y="1031.0" x="1150.0" h="40.0" w="100.0"/>
        </glyph>
        <glyph id="glyph62" orientation="vertical" class="process">
            <bbox y="1038.0" x="1088.0" h="24.0" w="24.0"/>
            <port y="1074.0" x="1100.0" id="glyph62.2"/>
            <port y="1026.0" x="1100.0" id="glyph62.1"/>
        </glyph>
        <glyph id="glyph23" class="macromolecule">
            <label text="HMGCS1"/>
            <bbox y="781.0" x="1150.0" h="40.0" w="100.0"/>
        </glyph>
        <glyph id="glyph64" orientation="vertical" class="process">
            <bbox y="788.0" x="1088.0" h="24.0" w="24.0"/>
            <port y="824.0" x="1100.0" id="glyph64.2"/>
            <port y="776.0" x="1100.0" id="glyph64.1"/>
        </glyph>
        <glyph id="glyph14" class="macromolecule">
            <label text="ACAT2"/>
            <bbox y="610.0" x="1050.0" h="40.0" w="100.0"/>
        </glyph>
        <glyph id="glyph73" class="uncertain process">
            <bbox y="698.0" x="1088.0" h="24.0" w="24.0"/>
            <port y="710.0" x="1124.0" id="glyph73.2"/>
            <port y="710.0" x="1076.0" id="glyph73.1"/>
        </glyph>
        <glyph id="glyph41" class="simple chemical">
            <label text="squalene"/>
            <bbox y="2030.0" x="1080.0" h="40.0" w="40.0"/>
        </glyph>
        <glyph id="glyph38" class="simple chemical">
            <label text="presqualene-PP"/>
            <bbox y="1900.0" x="1080.0" h="40.0" w="40.0"/>
        </glyph>
        <glyph id="glyph60" orientation="vertical" class="process">
            <bbox y="1968.0" x="1088.0" h="24.0" w="24.0"/>
            <port y="2004.0" x="1100.0" id="glyph60.2"/>
            <port y="1956.0" x="1100.0" id="glyph60.1"/>
        </glyph>
        <glyph id="glyph36" class="simple chemical">
            <label text="mevalonate"/>
            <bbox y="1101.0" x="1080.0" h="40.0" w="40.0"/>
        </glyph>
        <glyph id="glyph67" class="uncertain process">
            <bbox y="1108.0" x="838.0" h="24.0" w="24.0"/>
            <port y="1120.0" x="874.0" id="glyph67.2"/>
            <port y="1120.0" x="826.0" id="glyph67.1"/>
        </glyph>
        <glyph id="glyph50" class="simple chemical">
            <label text="mevalonate"/>
            <bbox y="1101.0" x="450.0" h="40.0" w="40.0"/>
        </glyph>
        <glyph id="glyph74" class="uncertain process">
            <bbox y="738.0" x="718.0" h="24.0" w="24.0"/>
            <port y="750.0" x="754.0" id="glyph74.2"/>
            <port y="750.0" x="706.0" id="glyph74.1"/>
        </glyph>
        <glyph id="glyph58" class="uncertain process">
            <bbox y="668.0" x="718.0" h="24.0" w="24.0"/>
            <port y="680.0" x="754.0" id="glyph58.2"/>
            <port y="680.0" x="706.0" id="glyph58.1"/>
        </glyph>
        <glyph id="glyph47" class="simple chemical">
            <label text="acetyl-CoA"/>
            <bbox y="690.0" x="970.0" h="40.0" w="40.0"/>
        </glyph>
        <glyph id="glyph55" class="uncertain process">
            <bbox y="198.0" x="718.0" h="24.0" w="24.0"/>
            <port y="210.0" x="754.0" id="glyph55.2"/>
            <port y="210.0" x="706.0" id="glyph55.1"/>
        </glyph>
        <glyph id="glyph31" class="simple chemical">
            <label text="farnesyl-PP"/>
            <bbox y="1780.0" x="1080.0" h="40.0" w="40.0"/>
        </glyph>
        <glyph id="glyph63" class="process">
            <bbox y="1788.0" x="728.0" h="24.0" w="24.0"/>
            <port y="1800.0" x="764.0" id="glyph63.2"/>
            <port y="1800.0" x="716.0" id="glyph63.1"/>
        </glyph>
        <glyph id="glyph17" class="macromolecule">
            <label text="FDFT1"/>
            <bbox y="1900.0" x="1180.0" h="40.0" w="100.0"/>
        </glyph>
        <glyph id="glyph70" orientation="vertical" class="process">
            <bbox y="1838.0" x="1088.0" h="24.0" w="24.0"/>
            <port y="1874.0" x="1100.0" id="glyph70.2"/>
            <port y="1826.0" x="1100.0" id="glyph70.1"/>
        </glyph>
        <glyph id="glyph34" class="simple chemical">
            <label text="farnesyl-PP"/>
            <bbox y="1780.0" x="550.0" h="40.0" w="40.0"/>
        </glyph>
        <glyph id="glyph49" class="simple chemical">
            <label text="geranylgeranyl-PP"/>
            <bbox y="1780.0" x="240.0" h="40.0" w="40.0"/>
        </glyph>
        <glyph id="glyph48" class="simple chemical">
            <label text="acetyl-CoA"/>
            <bbox y="280.0" x="340.0" h="40.0" w="40.0"/>
        </glyph>
        <glyph id="glyph35" class="simple chemical">
            <label text="acetyl-CoA"/>
            <bbox y="810.0" x="340.0" h="40.0" w="40.0"/>
        </glyph>
        <arc target="glyph37" source="glyph71.2" id="arc0" class="production">
            <start y="1194.0" x="470.0"/>
            <end y="1220.0" x="470.0"/>
        </arc>
        <arc target="glyph71.1" source="glyph50" id="arc1" class="consumption">
            <start y="1141.0" x="470.0"/>
            <end y="1146.0" x="470.0"/>
        </arc>
        <arc target="glyph71" source="glyph18" id="arc2" class="catalysis">
            <start y="1170.4445" x="430.0"/>
            <end y="1170.1333" x="458.0"/>
        </arc>
        <arc target="glyph44" source="glyph57.2" id="arc3" class="production">
            <start y="1324.0" x="470.0"/>
            <end y="1350.0" x="470.0"/>
        </arc>
        <arc target="glyph57" source="glyph25" id="arc4" class="catalysis">
            <start y="1300.4445" x="430.0"/>
            <end y="1300.1333" x="458.0"/>
        </arc>
        <arc target="glyph57.1" source="glyph37" id="arc5" class="consumption">
            <start y="1260.0" x="470.0"/>
            <end y="1276.0" x="470.0"/>
        </arc>
        <arc target="glyph61.1" source="glyph29" id="arc6" class="consumption">
            <start y="1021.0" x="470.0"/>
            <end y="1026.0" x="470.0"/>
        </arc>
        <arc target="glyph61" source="glyph16" id="arc7" class="catalysis">
            <start y="1050.5" x="520.0"/>
            <end y="1050.12" x="482.0"/>
        </arc>
        <arc target="glyph50" source="glyph61.2" id="arc8" class="production">
            <start y="1074.0" x="470.0"/>
            <end y="1101.0" x="470.0"/>
        </arc>
        <arc target="glyph54.1" source="glyph42" id="arc9" class="consumption">
            <start y="840.09393" x="582.7341"/>
            <end y="906.0" x="470.0"/>
        </arc>
        <arc target="glyph54" source="glyph24" id="arc10" class="catalysis">
            <start y="930.0" x="520.0"/>
            <end y="930.0" x="482.0"/>
        </arc>
        <arc target="glyph29" source="glyph54.2" id="arc11" class="production">
            <start y="954.0" x="470.0"/>
            <end y="981.0" x="470.0"/>
        </arc>
        <arc target="glyph54.1" source="glyph35" id="arc12" class="consumption">
            <start y="841.36865" x="376.45462"/>
            <end y="906.0" x="470.0"/>
        </arc>
        <arc target="glyph56.1" source="glyph35" id="arc13" class="consumption">
            <start y="830.0" x="380.0"/>
            <end y="830.0" x="446.0"/>
        </arc>
        <arc target="glyph42" source="glyph56.2" id="arc14" class="production">
            <start y="830.0" x="494.0"/>
            <end y="830.0" x="580.0"/>
        </arc>
        <arc target="glyph56" source="glyph21" id="arc15" class="catalysis">
            <start y="660.0" x="470.0"/>
            <end y="818.0" x="470.0"/>
        </arc>
        <arc target="glyph35" source="glyph59.1" id="arc16" class="production">
            <start y="906.0" x="360.0"/>
            <end y="850.0" x="360.0"/>
        </arc>
        <arc target="glyph59.2" source="glyph29" id="arc17" class="consumption">
            <start y="993.1418" x="451.60846"/>
            <end y="954.0" x="360.0"/>
        </arc>
        <arc target="glyph32" source="glyph59.1" id="arc18" class="production">
            <start y="906.0" x="360.0"/>
            <end y="872.3585" x="276.4616"/>
        </arc>
        <arc target="glyph59" source="glyph26" id="arc19" class="catalysis">
            <start y="930.0" x="310.0"/>
            <end y="930.0" x="348.0"/>
        </arc>
        <arc target="glyph33" source="glyph68.2" id="arc20" class="production">
            <start y="1454.0" x="470.0"/>
            <end y="1480.0" x="470.0"/>
        </arc>
        <arc target="glyph68" source="glyph19" id="arc21" class="catalysis">
            <start y="1430.4445" x="430.0"/>
            <end y="1430.1333" x="458.0"/>
        </arc>
        <arc target="glyph68.1" source="glyph44" id="arc22" class="consumption">
            <start y="1390.0" x="470.0"/>
            <end y="1406.0" x="470.0"/>
        </arc>
        <arc target="glyph30" source="glyph72.2" id="arc23" class="production">
            <start y="1500.0" x="594.0"/>
            <end y="1500.0" x="650.0"/>
        </arc>
        <arc target="glyph72.1" source="glyph33" id="arc24" class="consumption">
            <start y="1500.0" x="490.0"/>
            <end y="1500.0" x="546.0"/>
        </arc>
        <arc target="glyph75.1" source="glyph30" id="arc25" class="consumption">
            <start y="1508.3582" x="651.8302"/>
            <end y="1546.0" x="570.0"/>
        </arc>
        <arc target="glyph75.1" source="glyph33" id="arc26" class="consumption">
            <start y="1508.3582" x="488.1698"/>
            <end y="1546.0" x="570.0"/>
        </arc>
        <arc target="glyph43" source="glyph75.2" id="arc27" class="production">
            <start y="1594.0" x="570.0"/>
            <end y="1620.0" x="570.0"/>
        </arc>
        <arc target="glyph34" source="glyph52.2" id="arc28" class="production">
            <start y="1734.0" x="570.0"/>
            <end y="1780.0" x="570.0"/>
        </arc>
        <arc target="glyph52.1" source="glyph43" id="arc29" class="consumption">
            <start y="1660.0" x="570.0"/>
            <end y="1686.0" x="570.0"/>
        </arc>
        <arc target="glyph52.1" source="glyph33" id="arc30" class="consumption">
            <start y="1520.0" x="470.0"/>
            <next y="1630.0" x="470.0"/>
            <end y="1686.0" x="570.0"/>
        </arc>
        <arc target="glyph49" source="glyph69.1" id="arc31" class="production">
            <start y="1800.0" x="346.0"/>
            <end y="1800.0" x="280.0"/>
        </arc>
        <arc target="glyph69.2" source="glyph34" id="arc32" class="consumption">
            <start y="1800.0" x="550.0"/>
            <end y="1800.0" x="394.0"/>
        </arc>
        <arc target="glyph69.2" source="glyph33" id="arc33" class="consumption">
            <start y="1519.3876" x="465.0885"/>
            <end y="1800.0" x="394.0"/>
        </arc>
        <arc target="glyph69" source="glyph11" id="arc34" class="catalysis">
            <start y="1726.6666" x="300.0"/>
            <next y="1750.0" x="370.0"/>
            <end y="1788.0" x="370.0"/>
        </arc>
        <arc target="glyph75" source="glyph28.2" id="arc35" class="catalysis">
            <start y="1570.0" x="422.0"/>
            <end y="1570.0" x="558.0"/>
        </arc>
        <arc target="glyph52" source="glyph27.2" id="arc36" class="catalysis">
            <start y="1710.0" x="422.0"/>
            <end y="1710.0" x="558.0"/>
        </arc>
        <arc target="glyph27.1" source="glyph11" id="arc37" class="logic arc">
            <start y="1710.0" x="300.0"/>
            <end y="1710.0" x="338.0"/>
        </arc>
        <arc target="glyph28.1" source="glyph12" id="arc38" class="logic arc">
            <start y="1570.4318" x="300.0"/>
            <end y="1570.0" x="338.0"/>
        </arc>
        <arc target="glyph28.1" source="glyph11" id="arc39" class="logic arc">
            <start y="1690.0" x="262.57144"/>
            <end y="1570.0" x="338.0"/>
        </arc>
        <arc target="glyph27.1" source="glyph12" id="arc40" class="logic arc">
            <start y="1591.0" x="262.94965"/>
            <next y="1710.0" x="340.0"/>
            <end y="1710.0" x="338.0"/>
        </arc>
        <arc target="glyph45" source="glyph66.2" id="arc41" class="production">
            <start y="424.0" x="470.0"/>
            <end y="450.0" x="470.0"/>
        </arc>
        <arc target="glyph46" source="glyph53.2" id="arc42" class="production">
            <start y="300.0" x="494.0"/>
            <end y="300.0" x="560.0"/>
        </arc>
        <arc target="glyph48" source="glyph65.1" id="arc43" class="production">
            <start y="376.0" x="360.0"/>
            <end y="320.0" x="360.0"/>
        </arc>
        <arc target="glyph51" source="glyph65.1" id="arc44" class="production">
            <start y="376.0" x="360.0"/>
            <end y="341.46924" x="276.38464"/>
        </arc>
        <arc target="glyph66.1" source="glyph48" id="arc45" class="consumption">
            <start y="311.36865" x="376.45462"/>
            <end y="376.0" x="470.0"/>
        </arc>
        <arc target="glyph53.1" source="glyph48" id="arc46" class="consumption">
            <start y="300.0" x="380.0"/>
            <end y="300.0" x="446.0"/>
        </arc>
        <arc target="glyph66.1" source="glyph46" id="arc47" class="consumption">
            <start y="311.36865" x="563.5454"/>
            <end y="376.0" x="470.0"/>
        </arc>
        <arc target="glyph65.2" source="glyph45" id="arc48" class="consumption">
            <start y="462.28387" x="451.5484"/>
            <end y="424.0" x="360.0"/>
        </arc>
        <arc target="glyph65" source="glyph15" id="arc49" class="catalysis">
            <start y="400.5" x="310.0"/>
            <end y="400.12" x="348.0"/>
        </arc>
        <arc target="glyph66" source="glyph20" id="arc50" class="catalysis">
            <start y="400.5" x="520.0"/>
            <end y="400.12" x="482.0"/>
        </arc>
        <arc target="glyph53" source="glyph13" id="arc51" class="catalysis">
            <start y="190.0" x="470.0"/>
            <end y="288.0" x="470.0"/>
        </arc>
        <arc target="glyph40" source="glyph64.2" id="arc52" class="production">
            <start y="824.0" x="1100.0"/>
            <end y="981.0" x="1100.0"/>
        </arc>
        <arc target="glyph36" source="glyph62.2" id="arc53" class="production">
            <start y="1074.0" x="1100.0"/>
            <end y="1101.0" x="1100.0"/>
        </arc>
        <arc target="glyph39" source="glyph73.2" id="arc54" class="production">
            <start y="710.0" x="1124.0"/>
            <end y="710.0" x="1190.0"/>
        </arc>
        <arc target="glyph64.1" source="glyph39" id="arc55" class="consumption">
            <start y="720.2899" x="1192.8501"/>
            <end y="776.0" x="1100.0"/>
        </arc>
        <arc target="glyph64.1" source="glyph47" id="arc56" class="consumption">
            <start y="720.2899" x="1007.14984"/>
            <end y="776.0" x="1100.0"/>
        </arc>
        <arc target="glyph73.1" source="glyph47" id="arc57" class="consumption">
            <start y="710.0" x="1010.0"/>
            <end y="710.0" x="1076.0"/>
        </arc>
        <arc target="glyph62.1" source="glyph40" id="arc58" class="consumption">
            <start y="1021.0" x="1100.0"/>
            <end y="1026.0" x="1100.0"/>
        </arc>
        <arc target="glyph62" source="glyph22" id="arc59" class="catalysis">
            <start y="1050.5" x="1150.0"/>
            <end y="1050.12" x="1112.0"/>
        </arc>
        <arc target="glyph64" source="glyph23" id="arc60" class="catalysis">
            <start y="800.5" x="1150.0"/>
            <end y="800.12" x="1112.0"/>
        </arc>
        <arc target="glyph73" source="glyph14" id="arc61" class="catalysis">
            <start y="650.0" x="1100.0"/>
            <end y="698.0" x="1100.0"/>
        </arc>
        <arc target="glyph38" source="glyph70.2" id="arc62" class="production">
            <start y="1874.0" x="1100.0"/>
            <end y="1900.0" x="1100.0"/>
        </arc>
        <arc target="glyph41" source="glyph60.2" id="arc63" class="production">
            <start y="2004.0" x="1100.0"/>
            <end y="2030.0" x="1100.0"/>
        </arc>
        <arc target="glyph60.1" source="glyph38" id="arc64" class="consumption">
            <start y="1940.0" x="1100.0"/>
            <end y="1956.0" x="1100.0"/>
        </arc>
        <arc target="glyph70.1" source="glyph31" id="arc65" class="consumption">
            <start y="1820.0" x="1100.0"/>
            <end y="1826.0" x="1100.0"/>
        </arc>
        <arc target="glyph60" source="glyph17" id="arc66" class="catalysis">
            <start y="1940.0" x="1230.0"/>
            <next y="1980.0" x="1230.0"/>
            <end y="1980.0" x="1112.0"/>
        </arc>
        <arc target="glyph67.2" source="glyph36" id="arc67" class="consumption">
            <start y="1120.9115" x="1080.0002"/>
            <end y="1120.0" x="874.0"/>
        </arc>
        <arc target="glyph50" source="glyph67.1" id="arc68" class="production">
            <start y="1120.0" x="826.0"/>
            <end y="1120.9474" x="489.99994"/>
        </arc>
        <arc target="glyph47" source="glyph74.2" id="arc69" class="production">
            <start y="750.0" x="754.0"/>
            <next y="750.0" x="920.0"/>
            <end y="719.9228" x="972.63513"/>
        </arc>
        <arc target="glyph58.2" source="glyph47" id="arc70" class="consumption">
            <start y="702.12164" x="971.6171"/>
            <next y="680.0" x="920.0"/>
            <end y="680.0" x="754.0"/>
        </arc>
        <arc target="glyph74.1" source="glyph35" id="arc71" class="consumption">
            <start y="811.27344" x="367.02246"/>
            <next y="750.0" x="390.0"/>
            <end y="750.0" x="706.0"/>
        </arc>
        <arc target="glyph35" source="glyph58.1" id="arc72" class="production">
            <start y="680.0" x="706.0"/>
            <next y="680.0" x="360.0"/>
            <end y="810.0" x="360.0"/>
        </arc>
        <arc target="glyph47" source="glyph55.2" id="arc73" class="production">
            <start y="210.0" x="754.0"/>
            <next y="210.0" x="990.0"/>
            <end y="690.0" x="990.0"/>
        </arc>
        <arc target="glyph55.1" source="glyph48" id="arc74" class="consumption">
            <start y="280.0" x="360.0"/>
            <next y="210.0" x="360.0"/>
            <end y="210.0" x="706.0"/>
        </arc>
        <arc target="glyph31" source="glyph63.2" id="arc75" class="production">
            <start y="1800.0" x="764.0"/>
            <end y="1800.0" x="1080.0"/>
        </arc>
        <arc target="glyph63.1" source="glyph34" id="arc76" class="consumption">
            <start y="1800.0" x="590.0"/>
            <end y="1800.0" x="716.0"/>
        </arc>
        <arc target="glyph70" source="glyph17" id="arc77" class="catalysis">
            <start y="1900.0" x="1230.0"/>
            <next y="1850.0" x="1230.0"/>
            <end y="1850.0" x="1112.0"/>
        </arc>
        <arc target="glyph34" source="glyph9" id="arc78" class="equivalence arc">
            <start y="1920.0" x="530.0"/>
            <next y="1920.0" x="570.0"/>
            <end y="1820.0" x="570.0"/>
        </arc>
        <arc target="glyph49" source="glyph10" id="arc79" class="equivalence arc">
            <start y="2040.0" x="300.0"/>
            <next y="2040.0" x="260.0"/>
            <end y="1820.0" x="260.0"/>
        </arc>
        <arc target="glyph48" source="glyph7" id="arc80" class="equivalence arc">
            <start y="240.0" x="290.0"/>
            <next y="240.0" x="310.0"/>
            <end y="284.6356" x="347.19632"/>
        </arc>
        <arc target="glyph35" source="glyph8" id="arc81" class="equivalence arc">
            <start y="770.0" x="290.0"/>
            <next y="770.0" x="310.0"/>
            <end y="814.63556" x="347.19632"/>
        </arc>
    </map>
</sbgn>
