# Supplementary material for: A comprehensive machine-readable view of the mammalian cholesterol biosynthesis pathway
Source: Biochem Pharmacol. 2013 Jul 1;86(1):56–66. doi: 10.1016/j.bcp.2013.03.021 (PMC3912678; doi:10.1016/j.bcp.2013.03.021)
Supplement: Supplementary file 4 [file mmc4.zip › mmc4.sbgn]

<?xml version="1.0" encoding="UTF-8" standalone="yes"?>
<sbgn xmlns="http://sbgn.org/libsbgn/0.2">
    <map language="process description">
        <glyph compartmentOrder="-134.0" id="glyph0" class="compartment">
            <label text="ENDOPLASMIC RETICULUM">
                <bbox y="438.0" x="1002.0" h="18.0" w="196.0"/>
            </label>
            <bbox y="430.0" x="115.0" h="2360.0" w="1970.0"/>
        </glyph>
        <glyph compartmentOrder="-133.0" id="glyph1" class="compartment">
            <label text="MITOCHONDRIA">
                <bbox y="148.0" x="1030.5" h="18.0" w="119.0"/>
            </label>
            <bbox y="140.0" x="105.0" h="200.0" w="1970.0"/>
        </glyph>
        <glyph compartmentOrder="-132.0" id="glyph2" class="compartment">
            <label text="ENDOPLASMIC RETICULUM">
                <bbox y="2141.0" x="-488.0" h="18.0" w="196.0"/>
            </label>
            <bbox y="1540.0" x="-685.0" h="1220.0" w="590.0"/>
        </glyph>
        <glyph id="glyph64" class="simple chemical">
            <label text="squalene"/>
            <bbox y="2700.0" x="860.0" h="40.0" w="40.0"/>
        </glyph>
        <glyph id="glyph31" class="simple chemical">
            <label text="24,25-dihydrolanosterol"/>
            <bbox y="2480.0" x="1430.0" h="40.0" w="40.0"/>
        </glyph>
        <glyph id="glyph25" class="simple chemical">
            <label text="4,4-dimethyl-14α-hydroxymethyl-5α-cholest-8-en-3β-ol"/>
            <bbox y="2370.0" x="1430.0" h="40.0" w="40.0"/>
        </glyph>
        <glyph id="glyph75" class="simple chemical">
            <label text="4,4-dimethyl-14α-formyl-5α-cholest-8-en-3β-ol"/>
            <bbox y="2240.0" x="1430.0" h="40.0" w="40.0"/>
        </glyph>
        <glyph id="glyph30" class="simple chemical">
            <label text="4,4-dimethyl-5α-cholesta-8,14-dien-3β-ol"/>
            <bbox y="2130.0" x="1430.0" h="40.0" w="40.0"/>
        </glyph>
        <glyph id="glyph49" class="simple chemical">
            <label text="4,4-dimethyl-5α-cholest-8-en-3β-ol"/>
            <bbox y="2000.0" x="1430.0" h="40.0" w="40.0"/>
        </glyph>
        <glyph id="glyph55" class="simple chemical">
            <label text="4α-formyl-4β-methyl-5α-cholest-8-en-3β-ol"/>
            <bbox y="1780.0" x="1430.0" h="40.0" w="40.0"/>
        </glyph>
        <glyph id="glyph35" class="simple chemical">
            <label text="4α-carboxy-4β-methyl-5α-cholest-8-en-3β-ol"/>
            <bbox y="1670.0" x="1430.0" h="40.0" w="40.0"/>
        </glyph>
        <glyph id="glyph73" class="simple chemical">
            <label text="4α-methyl-5α-cholest-8-en-3-one"/>
            <bbox y="1560.0" x="1430.0" h="40.0" w="40.0"/>
        </glyph>
        <glyph id="glyph59" class="simple chemical">
            <label text="4α-methyl-5α-cholest-8-en-3β-ol"/>
            <bbox y="1450.0" x="1430.0" h="40.0" w="40.0"/>
        </glyph>
        <glyph id="glyph29" class="simple chemical">
            <label text="4α-hydroxymethyl-5α-cholest-8-en-3β-ol"/>
            <bbox y="1340.0" x="1430.0" h="40.0" w="40.0"/>
        </glyph>
        <glyph id="glyph34" class="simple chemical">
            <label text="4α-formyl-5α-cholest-8-en-3β-ol"/>
            <bbox y="1230.0" x="1430.0" h="40.0" w="40.0"/>
        </glyph>
        <glyph id="glyph72" class="simple chemical">
            <label text="4α-carboxy-5α-cholest-8-en-3β-ol"/>
            <bbox y="1120.0" x="1430.0" h="40.0" w="40.0"/>
        </glyph>
        <glyph id="glyph53" class="simple chemical">
            <label text="lanosterol"/>
            <bbox y="2480.0" x="860.0" h="40.0" w="40.0"/>
        </glyph>
        <glyph id="glyph46" class="simple chemical">
            <label text="4,4-dimethyl-14α-hydroxymethyl-5α-cholesta-8,24-dien-3β-ol"/>
            <bbox y="2370.0" x="860.0" h="40.0" w="40.0"/>
        </glyph>
        <glyph id="glyph39" class="simple chemical">
            <label text="4,4-dimethyl-14α-formyl-5α-cholesta-8,24-dien-3β-ol"/>
            <bbox y="2240.0" x="860.0" h="40.0" w="40.0"/>
        </glyph>
        <glyph id="glyph57" class="simple chemical">
            <label text="4,4-dimethyl-5α-cholesta-8,14,24-trien-3β-ol"/>
            <bbox y="2130.0" x="860.0" h="40.0" w="40.0"/>
        </glyph>
        <glyph id="glyph42" class="simple chemical">
            <label text="2,3:22,23-dioxidosqualene"/>
            <bbox y="2590.0" x="390.0" h="40.0" w="40.0"/>
        </glyph>
        <glyph id="glyph117" orientation="vertical" class="process">
            <bbox y="2198.0" x="1438.0" h="24.0" w="24.0"/>
            <port y="2234.0" x="1450.0" id="glyph117.2"/>
            <port y="2186.0" x="1450.0" id="glyph117.1"/>
        </glyph>
        <glyph id="glyph131" orientation="vertical" class="process">
            <bbox y="2328.0" x="1438.0" h="24.0" w="24.0"/>
            <port y="2364.0" x="1450.0" id="glyph131.2"/>
            <port y="2316.0" x="1450.0" id="glyph131.1"/>
        </glyph>
        <glyph id="glyph79" orientation="vertical" class="process">
            <bbox y="2438.0" x="1438.0" h="24.0" w="24.0"/>
            <port y="2474.0" x="1450.0" id="glyph79.2"/>
            <port y="2426.0" x="1450.0" id="glyph79.1"/>
        </glyph>
        <glyph id="glyph80" orientation="vertical" class="process">
            <bbox y="2328.0" x="868.0" h="24.0" w="24.0"/>
            <port y="2364.0" x="880.0" id="glyph80.2"/>
            <port y="2316.0" x="880.0" id="glyph80.1"/>
        </glyph>
        <glyph id="glyph127" orientation="vertical" class="process">
            <bbox y="2198.0" x="868.0" h="24.0" w="24.0"/>
            <port y="2234.0" x="880.0" id="glyph127.2"/>
            <port y="2186.0" x="880.0" id="glyph127.1"/>
        </glyph>
        <glyph id="glyph3" class="macromolecule">
            <label text="CYP51A1"/>
            <bbox y="2320.0" x="1120.0" h="40.0" w="100.0"/>
        </glyph>
        <glyph id="glyph115" orientation="vertical" class="process">
            <bbox y="2438.0" x="868.0" h="24.0" w="24.0"/>
            <port y="2474.0" x="880.0" id="glyph115.2"/>
            <port y="2426.0" x="880.0" id="glyph115.1"/>
        </glyph>
        <glyph id="glyph14" class="macromolecule">
            <label text="LSS"/>
            <bbox y="2540.0" x="630.0" h="40.0" w="100.0"/>
        </glyph>
        <glyph id="glyph92" orientation="vertical" class="process">
            <bbox y="2548.0" x="398.0" h="24.0" w="24.0"/>
            <port y="2584.0" x="410.0" id="glyph92.2"/>
            <port y="2536.0" x="410.0" id="glyph92.1"/>
        </glyph>
        <glyph id="glyph121" orientation="vertical" class="process">
            <bbox y="2658.0" x="868.0" h="24.0" w="24.0"/>
            <port y="2694.0" x="880.0" id="glyph121.2"/>
            <port y="2646.0" x="880.0" id="glyph121.1"/>
        </glyph>
        <glyph id="glyph22" class="macromolecule">
            <label text="FDFT1"/>
            <bbox y="2650.0" x="550.0" h="40.0" w="100.0"/>
        </glyph>
        <glyph id="glyph108" class="process">
            <bbox y="2598.0" x="588.0" h="24.0" w="24.0"/>
            <port y="2610.0" x="624.0" id="glyph108.2"/>
            <port y="2610.0" x="576.0" id="glyph108.1"/>
        </glyph>
        <glyph id="glyph24" class="simple chemical">
            <label text="squalene-2,3-epoxide"/>
            <bbox y="2590.0" x="860.0" h="40.0" w="40.0"/>
        </glyph>
        <glyph id="glyph90" orientation="vertical" class="process">
            <bbox y="2548.0" x="868.0" h="24.0" w="24.0"/>
            <port y="2536.0" x="880.0" id="glyph90.1"/>
            <port y="2584.0" x="880.0" id="glyph90.2"/>
        </glyph>
        <glyph id="glyph94" class="process">
            <bbox y="2008.0" x="1248.0" h="24.0" w="24.0"/>
            <port y="2020.0" x="1284.0" id="glyph94.2"/>
            <port y="2020.0" x="1236.0" id="glyph94.1"/>
        </glyph>
        <glyph id="glyph28" class="simple chemical">
            <label text="4α-hydroxymethyl-4β-methyl-5α-cholest-8-en-3β-ol"/>
            <bbox y="1890.0" x="1430.0" h="40.0" w="40.0"/>
        </glyph>
        <glyph id="glyph50" class="simple chemical">
            <label text="4α-carboxy-4β-methyl-cholesta-8,24-dien-3β-ol"/>
            <bbox y="1670.0" x="860.0" h="40.0" w="40.0"/>
        </glyph>
        <glyph id="glyph71" class="simple chemical">
            <label text="4α-formyl-4β-methyl-5α-cholesta-8,24-dien-3β-ol"/>
            <bbox y="1780.0" x="860.0" h="40.0" w="40.0"/>
        </glyph>
        <glyph id="glyph26" class="simple chemical">
            <label text="4α-hydroxymethyl-4β-methyl-5α-cholesta-8,24-dien-3β-ol"/>
            <bbox y="1890.0" x="860.0" h="40.0" w="40.0"/>
        </glyph>
        <glyph id="glyph67" class="simple chemical">
            <label text="5α-cholest-8-en-3-one"/>
            <bbox y="1010.0" x="1430.0" h="40.0" w="40.0"/>
        </glyph>
        <glyph id="glyph70" class="simple chemical">
            <label text="4,4-dimethyl-5α-cholesta-8,24-dien-3β-oll"/>
            <bbox y="2000.0" x="860.0" h="40.0" w="40.0"/>
        </glyph>
        <glyph id="glyph38" class="simple chemical">
            <label text="24(S),25-epoxycholesterol"/>
            <bbox y="500.0" x="390.0" h="40.0" w="40.0"/>
        </glyph>
        <glyph id="glyph44" class="simple chemical">
            <label text="24(S),25-epoxy-7-dehydrocholesterol"/>
            <bbox y="630.0" x="390.0" h="40.0" w="40.0"/>
        </glyph>
        <glyph id="glyph48" class="simple chemical">
            <label text="24(S),25-epoxylathosterol"/>
            <bbox y="760.0" x="390.0" h="40.0" w="40.0"/>
        </glyph>
        <glyph id="glyph47" class="simple chemical">
            <label text="4α-methyl-5α-cholesta-8,24-dien-3β-ol"/>
            <bbox y="1450.0" x="860.0" h="40.0" w="40.0"/>
        </glyph>
        <glyph id="glyph58" class="simple chemical">
            <label text="4α-formyl-5α-cholesta-8,24-dien-3β-ol"/>
            <bbox y="1230.0" x="860.0" h="40.0" w="40.0"/>
        </glyph>
        <glyph id="glyph32" class="simple chemical">
            <label text="4α-hydroxymethyl-5α-cholesta-8,24-dien-3β-ol"/>
            <bbox y="1340.0" x="860.0" h="40.0" w="40.0"/>
        </glyph>
        <glyph id="glyph66" class="simple chemical">
            <label text="4α-methyl-5α-cholesta-8,24-dien-3-one"/>
            <bbox y="1560.0" x="860.0" h="40.0" w="40.0"/>
        </glyph>
        <glyph id="glyph54" class="simple chemical">
            <label text="desmosterol"/>
            <bbox y="510.0" x="860.0" h="40.0" w="40.0"/>
        </glyph>
        <glyph id="glyph52" class="simple chemical">
            <label text="zymosterone"/>
            <bbox y="1010.0" x="860.0" h="40.0" w="40.0"/>
        </glyph>
        <glyph id="glyph62" class="simple chemical">
            <label text="4α-carboxy-zymosterol"/>
            <bbox y="1120.0" x="860.0" h="40.0" w="40.0"/>
        </glyph>
        <glyph id="glyph41" class="simple chemical">
            <label text="7-dehydrocholesterol"/>
            <bbox y="640.0" x="1430.0" h="40.0" w="40.0"/>
        </glyph>
        <glyph id="glyph40" class="simple chemical">
            <label text="lathosterol"/>
            <bbox y="770.0" x="1430.0" h="40.0" w="40.0"/>
        </glyph>
        <glyph id="glyph74" class="simple chemical">
            <label text="zymostenol"/>
            <bbox y="900.0" x="1430.0" h="40.0" w="40.0"/>
        </glyph>
        <glyph id="glyph69" class="simple chemical">
            <label text="7-dehydro-desmosterol"/>
            <bbox y="640.0" x="860.0" h="40.0" w="40.0"/>
        </glyph>
        <glyph id="glyph45" class="simple chemical">
            <label text="5α-cholesta-7,24-dien-3β-ol"/>
            <bbox y="770.0" x="860.0" h="40.0" w="40.0"/>
        </glyph>
        <glyph id="glyph63" class="simple chemical">
            <label text="zymosterol"/>
            <bbox y="900.0" x="860.0" h="40.0" w="40.0"/>
        </glyph>
        <glyph id="glyph110" orientation="vertical" class="process">
            <bbox y="2088.0" x="1438.0" h="24.0" w="24.0"/>
            <port y="2124.0" x="1450.0" id="glyph110.2"/>
            <port y="2076.0" x="1450.0" id="glyph110.1"/>
        </glyph>
        <glyph id="glyph122" orientation="vertical" class="process">
            <bbox y="2088.0" x="868.0" h="24.0" w="24.0"/>
            <port y="2124.0" x="880.0" id="glyph122.2"/>
            <port y="2076.0" x="880.0" id="glyph122.1"/>
        </glyph>
        <glyph id="glyph37" class="simple chemical">
            <label text="24(S),25-epoxylanosterol"/>
            <bbox y="2480.0" x="390.0" h="40.0" w="40.0"/>
        </glyph>
        <glyph id="glyph85" orientation="vertical" class="omitted process">
            <bbox y="1418.0" x="398.0" h="24.0" w="24.0"/>
            <port y="1454.0" x="410.0" id="glyph85.2"/>
            <port y="1406.0" x="410.0" id="glyph85.1"/>
        </glyph>
        <glyph id="glyph27" class="simple chemical">
            <label text="24(S),25-epoxyzymosterol"/>
            <bbox y="890.0" x="390.0" h="40.0" w="40.0"/>
        </glyph>
        <glyph id="glyph51" class="simple chemical">
            <label text="4,4-dimethyl-3β-hydroxy- 5α-cholest-8-en- 24(S),25-epoxide"/>
            <bbox y="1990.0" x="390.0" h="40.0" w="40.0"/>
        </glyph>
        <glyph id="glyph119" orientation="vertical" class="omitted process">
            <bbox y="2298.0" x="398.0" h="24.0" w="24.0"/>
            <port y="2334.0" x="410.0" id="glyph119.2"/>
            <port y="2286.0" x="410.0" id="glyph119.1"/>
        </glyph>
        <glyph id="glyph43" class="simple chemical">
            <label text="4,4-dimethyl-3β-hydroxy-5α-cholesta- 8,14-dien-24(S),25-epoxide"/>
            <bbox y="2130.0" x="390.0" h="40.0" w="40.0"/>
        </glyph>
        <glyph id="glyph13" class="macromolecule">
            <label text="TM7SF2"/>
            <bbox y="2080.0" x="1010.0" h="40.0" w="100.0"/>
        </glyph>
        <glyph id="glyph82" orientation="vertical" class="process">
            <bbox y="2058.0" x="398.0" h="24.0" w="24.0"/>
            <port y="2094.0" x="410.0" id="glyph82.2"/>
            <port y="2046.0" x="410.0" id="glyph82.1"/>
        </glyph>
        <glyph id="glyph123" class="process">
            <bbox y="518.0" x="1058.0" h="24.0" w="24.0"/>
            <port y="530.0" x="1046.0" id="glyph123.1"/>
            <port y="530.0" x="1094.0" id="glyph123.2"/>
        </glyph>
        <glyph id="glyph124" class="process">
            <bbox y="648.0" x="1098.0" h="24.0" w="24.0"/>
            <port y="660.0" x="1134.0" id="glyph124.2"/>
            <port y="660.0" x="1086.0" id="glyph124.1"/>
        </glyph>
        <glyph id="glyph83" class="process">
            <bbox y="778.0" x="1158.0" h="24.0" w="24.0"/>
            <port y="790.0" x="1194.0" id="glyph83.2"/>
            <port y="790.0" x="1146.0" id="glyph83.1"/>
        </glyph>
        <glyph id="glyph19" class="macromolecule">
            <label text="DHCR24"/>
            <clone/>
            <bbox y="461.0" x="1200.0" h="40.0" w="100.0"/>
        </glyph>
        <glyph id="glyph95" class="process">
            <bbox y="908.0" x="1238.0" h="24.0" w="24.0"/>
            <port y="920.0" x="1274.0" id="glyph95.2"/>
            <port y="920.0" x="1226.0" id="glyph95.1"/>
        </glyph>
        <glyph id="glyph116" orientation="vertical" class="process">
            <bbox y="598.0" x="868.0" h="24.0" w="24.0"/>
            <port y="586.0" x="880.0" id="glyph116.1"/>
            <port y="634.0" x="880.0" id="glyph116.2"/>
        </glyph>
        <glyph id="glyph88" orientation="vertical" class="process">
            <bbox y="598.0" x="1438.0" h="24.0" w="24.0"/>
            <port y="586.0" x="1450.0" id="glyph88.1"/>
            <port y="634.0" x="1450.0" id="glyph88.2"/>
        </glyph>
        <glyph id="glyph114" orientation="vertical" class="process">
            <bbox y="728.0" x="1438.0" h="24.0" w="24.0"/>
            <port y="716.0" x="1450.0" id="glyph114.1"/>
            <port y="764.0" x="1450.0" id="glyph114.2"/>
        </glyph>
        <glyph id="glyph120" orientation="vertical" class="process">
            <bbox y="858.0" x="1438.0" h="24.0" w="24.0"/>
            <port y="846.0" x="1450.0" id="glyph120.1"/>
            <port y="894.0" x="1450.0" id="glyph120.2"/>
        </glyph>
        <glyph id="glyph89" orientation="vertical" class="process">
            <bbox y="858.0" x="868.0" h="24.0" w="24.0"/>
            <port y="846.0" x="880.0" id="glyph89.1"/>
            <port y="894.0" x="880.0" id="glyph89.2"/>
        </glyph>
        <glyph id="glyph8" class="macromolecule">
            <label text="EBP"/>
            <bbox y="849.0" x="960.0" h="40.0" w="100.0"/>
        </glyph>
        <glyph id="glyph102" orientation="vertical" class="process">
            <bbox y="828.0" x="398.0" h="24.0" w="24.0"/>
            <port y="816.0" x="410.0" id="glyph102.1"/>
            <port y="864.0" x="410.0" id="glyph102.2"/>
        </glyph>
        <glyph id="glyph111" orientation="vertical" class="process">
            <bbox y="698.0" x="398.0" h="24.0" w="24.0"/>
            <port y="686.0" x="410.0" id="glyph111.1"/>
            <port y="734.0" x="410.0" id="glyph111.2"/>
        </glyph>
        <glyph id="glyph21" class="macromolecule">
            <label text="SC5DL"/>
            <bbox y="720.0" x="960.0" h="40.0" w="100.0"/>
        </glyph>
        <glyph id="glyph107" orientation="vertical" class="process">
            <bbox y="728.0" x="868.0" h="24.0" w="24.0"/>
            <port y="716.0" x="880.0" id="glyph107.1"/>
            <port y="764.0" x="880.0" id="glyph107.2"/>
        </glyph>
        <glyph id="glyph12" class="macromolecule">
            <label text="DHCR7"/>
            <bbox y="590.0" x="960.0" h="40.0" w="100.0"/>
        </glyph>
        <glyph id="glyph129" orientation="vertical" class="process">
            <bbox y="568.0" x="398.0" h="24.0" w="24.0"/>
            <port y="556.0" x="410.0" id="glyph129.1"/>
            <port y="604.0" x="410.0" id="glyph129.2"/>
        </glyph>
        <glyph id="glyph77" orientation="vertical" class="process">
            <bbox y="968.0" x="868.0" h="24.0" w="24.0"/>
            <port y="956.0" x="880.0" id="glyph77.1"/>
            <port y="1004.0" x="880.0" id="glyph77.2"/>
        </glyph>
        <glyph id="glyph11" class="macromolecule">
            <label text="HSD17B7"/>
            <clone/>
            <bbox y="960.0" x="960.0" h="40.0" w="100.0"/>
        </glyph>
        <glyph id="glyph84" orientation="vertical" class="process">
            <bbox y="968.0" x="1438.0" h="24.0" w="24.0"/>
            <port y="956.0" x="1450.0" id="glyph84.1"/>
            <port y="1004.0" x="1450.0" id="glyph84.2"/>
        </glyph>
        <glyph id="glyph113" orientation="vertical" class="process">
            <bbox y="1078.0" x="868.0" h="24.0" w="24.0"/>
            <port y="1066.0" x="880.0" id="glyph113.1"/>
            <port y="1114.0" x="880.0" id="glyph113.2"/>
        </glyph>
        <glyph id="glyph16" class="macromolecule">
            <label text="NSDHL"/>
            <clone/>
            <bbox y="1070.0" x="960.0" h="40.0" w="100.0"/>
        </glyph>
        <glyph id="glyph125" orientation="vertical" class="process">
            <bbox y="1078.0" x="1438.0" h="24.0" w="24.0"/>
            <port y="1114.0" x="1450.0" id="glyph125.2"/>
            <port y="1066.0" x="1450.0" id="glyph125.1"/>
        </glyph>
        <glyph id="glyph86" orientation="vertical" class="process">
            <bbox y="1188.0" x="1438.0" h="24.0" w="24.0"/>
            <port y="1224.0" x="1450.0" id="glyph86.2"/>
            <port y="1176.0" x="1450.0" id="glyph86.1"/>
        </glyph>
        <glyph id="glyph133" orientation="vertical" class="process">
            <bbox y="1298.0" x="1438.0" h="24.0" w="24.0"/>
            <port y="1334.0" x="1450.0" id="glyph133.2"/>
            <port y="1286.0" x="1450.0" id="glyph133.1"/>
        </glyph>
        <glyph id="glyph112" orientation="vertical" class="process">
            <bbox y="1408.0" x="1438.0" h="24.0" w="24.0"/>
            <port y="1444.0" x="1450.0" id="glyph112.2"/>
            <port y="1396.0" x="1450.0" id="glyph112.1"/>
        </glyph>
        <glyph id="glyph118" orientation="vertical" class="process">
            <bbox y="1188.0" x="868.0" h="24.0" w="24.0"/>
            <port y="1176.0" x="880.0" id="glyph118.1"/>
            <port y="1224.0" x="880.0" id="glyph118.2"/>
        </glyph>
        <glyph id="glyph101" orientation="vertical" class="process">
            <bbox y="1298.0" x="868.0" h="24.0" w="24.0"/>
            <port y="1286.0" x="880.0" id="glyph101.1"/>
            <port y="1334.0" x="880.0" id="glyph101.2"/>
        </glyph>
        <glyph id="glyph5" class="macromolecule">
            <label text="MSMO1"/>
            <clone/>
            <bbox y="1290.0" x="1110.0" h="40.0" w="100.0"/>
        </glyph>
        <glyph id="glyph106" orientation="vertical" class="process">
            <bbox y="1408.0" x="868.0" h="24.0" w="24.0"/>
            <port y="1396.0" x="880.0" id="glyph106.1"/>
            <port y="1444.0" x="880.0" id="glyph106.2"/>
        </glyph>
        <glyph id="glyph91" orientation="vertical" class="process">
            <bbox y="1518.0" x="1438.0" h="24.0" w="24.0"/>
            <port y="1554.0" x="1450.0" id="glyph91.2"/>
            <port y="1506.0" x="1450.0" id="glyph91.1"/>
        </glyph>
        <glyph id="glyph7" class="macromolecule">
            <label text="HSD17B7"/>
            <clone/>
            <bbox y="1510.0" x="960.0" h="40.0" w="100.0"/>
        </glyph>
        <glyph id="glyph98" orientation="vertical" class="process">
            <bbox y="1518.0" x="868.0" h="24.0" w="24.0"/>
            <port y="1506.0" x="880.0" id="glyph98.1"/>
            <port y="1554.0" x="880.0" id="glyph98.2"/>
        </glyph>
        <glyph id="glyph96" orientation="vertical" class="process">
            <bbox y="1628.0" x="868.0" h="24.0" w="24.0"/>
            <port y="1616.0" x="880.0" id="glyph96.1"/>
            <port y="1664.0" x="880.0" id="glyph96.2"/>
        </glyph>
        <glyph id="glyph20" class="macromolecule">
            <label text="NSDHL"/>
            <clone/>
            <bbox y="1620.0" x="960.0" h="40.0" w="100.0"/>
        </glyph>
        <glyph id="glyph103" orientation="vertical" class="process">
            <bbox y="1628.0" x="1438.0" h="24.0" w="24.0"/>
            <port y="1664.0" x="1450.0" id="glyph103.2"/>
            <port y="1616.0" x="1450.0" id="glyph103.1"/>
        </glyph>
        <glyph id="glyph132" orientation="vertical" class="process">
            <bbox y="1738.0" x="1438.0" h="24.0" w="24.0"/>
            <port y="1774.0" x="1450.0" id="glyph132.2"/>
            <port y="1726.0" x="1450.0" id="glyph132.1"/>
        </glyph>
        <glyph id="glyph81" orientation="vertical" class="process">
            <bbox y="1848.0" x="1438.0" h="24.0" w="24.0"/>
            <port y="1884.0" x="1450.0" id="glyph81.2"/>
            <port y="1836.0" x="1450.0" id="glyph81.1"/>
        </glyph>
        <glyph id="glyph128" orientation="vertical" class="process">
            <bbox y="1958.0" x="1438.0" h="24.0" w="24.0"/>
            <port y="1994.0" x="1450.0" id="glyph128.2"/>
            <port y="1946.0" x="1450.0" id="glyph128.1"/>
        </glyph>
        <glyph id="glyph100" orientation="vertical" class="process">
            <bbox y="1738.0" x="868.0" h="24.0" w="24.0"/>
            <port y="1726.0" x="880.0" id="glyph100.1"/>
            <port y="1774.0" x="880.0" id="glyph100.2"/>
        </glyph>
        <glyph id="glyph104" orientation="vertical" class="process">
            <bbox y="1848.0" x="868.0" h="24.0" w="24.0"/>
            <port y="1836.0" x="880.0" id="glyph104.1"/>
            <port y="1884.0" x="880.0" id="glyph104.2"/>
        </glyph>
        <glyph id="glyph10" class="macromolecule">
            <label text="MSMO1"/>
            <clone/>
            <bbox y="1839.0" x="1100.0" h="40.0" w="100.0"/>
        </glyph>
        <glyph id="glyph78" orientation="vertical" class="process">
            <bbox y="1958.0" x="868.0" h="24.0" w="24.0"/>
            <port y="1946.0" x="880.0" id="glyph78.1"/>
            <port y="1994.0" x="880.0" id="glyph78.2"/>
        </glyph>
        <glyph id="glyph61" class="simple chemical">
            <label text="7α-hydroxy-cholesterol "/>
            <bbox y="900.0" x="1930.0" h="40.0" w="40.0"/>
        </glyph>
        <glyph id="glyph18" class="macromolecule">
            <label text="CYP7A1"/>
            <bbox y="830.0" x="1710.0" h="40.0" w="100.0"/>
        </glyph>
        <glyph id="glyph97" class="process">
            <bbox y="908.0" x="1748.0" h="24.0" w="24.0"/>
            <port y="920.0" x="1784.0" id="glyph97.2"/>
            <port y="920.0" x="1736.0" id="glyph97.1"/>
        </glyph>
        <glyph id="glyph99" class="process">
            <bbox y="778.0" x="1748.0" h="24.0" w="24.0"/>
            <port y="790.0" x="1736.0" id="glyph99.1"/>
            <port y="790.0" x="1784.0" id="glyph99.2"/>
        </glyph>
        <glyph id="glyph36" class="simple chemical">
            <label text="4β-hydroxy-cholesterol"/>
            <bbox y="770.0" x="1930.0" h="40.0" w="40.0"/>
        </glyph>
        <glyph id="glyph65" class="simple chemical">
            <label text="25-hydroxy-cholesterol"/>
            <bbox y="510.0" x="1930.0" h="40.0" w="40.0"/>
        </glyph>
        <glyph id="glyph109" class="process">
            <bbox y="518.0" x="1808.0" h="24.0" w="24.0"/>
            <port y="530.0" x="1796.0" id="glyph109.1"/>
            <port y="530.0" x="1844.0" id="glyph109.2"/>
        </glyph>
        <glyph id="glyph105" orientation="vertical" class="process">
            <bbox y="378.0" x="1438.0" h="24.0" w="24.0"/>
            <port y="414.0" x="1450.0" id="glyph105.2"/>
            <port y="366.0" x="1450.0" id="glyph105.1"/>
        </glyph>
        <glyph id="glyph56" class="simple chemical">
            <label text="cholesterol"/>
            <bbox y="260.0" x="1430.0" h="40.0" w="40.0"/>
        </glyph>
        <glyph id="glyph33" class="simple chemical">
            <label text="25-hydroxy-cholesterol"/>
            <bbox y="260.0" x="1660.0" h="40.0" w="40.0"/>
        </glyph>
        <glyph id="glyph68" class="simple chemical">
            <label text="27-hydroxy-cholesterol"/>
            <bbox y="260.0" x="1200.0" h="40.0" w="40.0"/>
        </glyph>
        <glyph id="glyph93" class="process">
            <bbox y="268.0" x="1348.0" h="24.0" w="24.0"/>
            <port y="280.0" x="1384.0" id="glyph93.2"/>
            <port y="280.0" x="1336.0" id="glyph93.1"/>
        </glyph>
        <glyph id="glyph15" class="macromolecule">
            <label text="CYP27A1"/>
            <bbox y="180.0" x="1400.0" h="40.0" w="100.0"/>
        </glyph>
        <glyph id="glyph130" class="process">
            <bbox y="268.0" x="1538.0" h="24.0" w="24.0"/>
            <port y="280.0" x="1526.0" id="glyph130.1"/>
            <port y="280.0" x="1574.0" id="glyph130.2"/>
        </glyph>
        <glyph id="glyph17" class="macromolecule">
            <label text="CYP3A4"/>
            <bbox y="690.0" x="1710.0" h="40.0" w="100.0"/>
        </glyph>
        <glyph id="glyph9" class="macromolecule">
            <label text="CH25H"/>
            <bbox y="690.0" x="1830.0" h="40.0" w="100.0"/>
        </glyph>
        <glyph id="glyph23" orientation="vertical" class="or">
            <bbox y="599.0" x="1799.0" h="42.0" w="42.0"/>
            <port y="578.0" x="1820.0" id="glyph23.1"/>
            <port y="662.0" x="1820.0" id="glyph23.2"/>
        </glyph>
        <glyph id="glyph6" class="macromolecule">
            <label text="DHCR24"/>
            <clone/>
            <bbox y="2560.0" x="1210.0" h="40.0" w="100.0"/>
        </glyph>
        <glyph id="glyph126" class="process">
            <bbox y="2488.0" x="1318.0" h="24.0" w="24.0"/>
            <port y="2500.0" x="1306.0" id="glyph126.1"/>
            <port y="2500.0" x="1354.0" id="glyph126.2"/>
        </glyph>
        <glyph id="glyph4" class="macromolecule">
            <label text="CYP46A1"/>
            <bbox y="960.0" x="1710.0" h="40.0" w="100.0"/>
        </glyph>
        <glyph id="glyph76" class="simple chemical">
            <label text="24-hydroxy-cholesterol"/>
            <bbox y="1030.0" x="1930.0" h="40.0" w="40.0"/>
        </glyph>
        <glyph id="glyph60" class="simple chemical">
            <label text="cholesterol"/>
            <bbox y="510.0" x="1430.0" h="40.0" w="40.0"/>
        </glyph>
        <glyph id="glyph87" class="process">
            <bbox y="1038.0" x="1748.0" h="24.0" w="24.0"/>
            <port y="1050.0" x="1784.0" id="glyph87.2"/>
            <port y="1050.0" x="1736.0" id="glyph87.1"/>
        </glyph>
        <arc target="glyph121.2" source="glyph64" id="arc0" class="consumption">
            <start y="2700.0" x="880.0"/>
            <end y="2694.0" x="880.0"/>
        </arc>
        <arc target="glyph108.2" source="glyph24" id="arc1" class="consumption">
            <start y="2610.0" x="860.0"/>
            <end y="2610.0" x="624.0"/>
        </arc>
        <arc target="glyph126.1" source="glyph53" id="arc2" class="consumption">
            <start y="2500.0" x="900.0"/>
            <end y="2500.0" x="1306.0"/>
        </arc>
        <arc target="glyph92.2" source="glyph42" id="arc3" class="consumption">
            <start y="2590.0" x="410.0"/>
            <end y="2584.0" x="410.0"/>
        </arc>
        <arc target="glyph115.2" source="glyph53" id="arc4" class="consumption">
            <start y="2480.0" x="880.0"/>
            <end y="2474.0" x="880.0"/>
        </arc>
        <arc target="glyph80.2" source="glyph46" id="arc5" class="consumption">
            <start y="2370.0" x="880.0"/>
            <end y="2364.0" x="880.0"/>
        </arc>
        <arc target="glyph127.2" source="glyph39" id="arc6" class="consumption">
            <start y="2240.0" x="880.0"/>
            <end y="2234.0" x="880.0"/>
        </arc>
        <arc target="glyph117.2" source="glyph75" id="arc7" class="consumption">
            <start y="2240.0" x="1450.0"/>
            <end y="2234.0" x="1450.0"/>
        </arc>
        <arc target="glyph131.2" source="glyph25" id="arc8" class="consumption">
            <start y="2370.0" x="1450.0"/>
            <end y="2364.0" x="1450.0"/>
        </arc>
        <arc target="glyph79.2" source="glyph31" id="arc9" class="consumption">
            <start y="2480.0" x="1450.0"/>
            <end y="2474.0" x="1450.0"/>
        </arc>
        <arc target="glyph122.2" source="glyph57" id="arc10" class="consumption">
            <start y="2130.0" x="880.0"/>
            <end y="2124.0" x="880.0"/>
        </arc>
        <arc target="glyph110.2" source="glyph30" id="arc11" class="consumption">
            <start y="2130.0" x="1450.0"/>
            <end y="2124.0" x="1450.0"/>
        </arc>
        <arc target="glyph132.2" source="glyph55" id="arc12" class="consumption">
            <start y="1780.0" x="1450.0"/>
            <end y="1774.0" x="1450.0"/>
        </arc>
        <arc target="glyph81.2" source="glyph28" id="arc13" class="consumption">
            <start y="1890.0" x="1450.0"/>
            <end y="1884.0" x="1450.0"/>
        </arc>
        <arc target="glyph91.2" source="glyph73" id="arc14" class="consumption">
            <start y="1560.0" x="1450.0"/>
            <end y="1554.0" x="1450.0"/>
        </arc>
        <arc target="glyph112.2" source="glyph59" id="arc15" class="consumption">
            <start y="1450.0" x="1450.0"/>
            <end y="1444.0" x="1450.0"/>
        </arc>
        <arc target="glyph86.2" source="glyph34" id="arc16" class="consumption">
            <start y="1230.0" x="1450.0"/>
            <end y="1224.0" x="1450.0"/>
        </arc>
        <arc target="glyph125.2" source="glyph72" id="arc17" class="consumption">
            <start y="1120.0" x="1450.0"/>
            <end y="1114.0" x="1450.0"/>
        </arc>
        <arc target="glyph103.2" source="glyph35" id="arc18" class="consumption">
            <start y="1670.0" x="1450.0"/>
            <end y="1664.0" x="1450.0"/>
        </arc>
        <arc target="glyph133.2" source="glyph29" id="arc19" class="consumption">
            <start y="1340.0" x="1450.0"/>
            <end y="1334.0" x="1450.0"/>
        </arc>
        <arc target="glyph128.2" source="glyph49" id="arc20" class="consumption">
            <start y="2000.0" x="1450.0"/>
            <end y="1994.0" x="1450.0"/>
        </arc>
        <arc target="glyph31" source="glyph126.2" id="arc21" class="production">
            <start y="2500.0" x="1354.0"/>
            <end y="2500.0" x="1430.0"/>
        </arc>
        <arc target="glyph25" source="glyph79.1" id="arc22" class="production">
            <start y="2426.0" x="1450.0"/>
            <end y="2410.0" x="1450.0"/>
        </arc>
        <arc target="glyph75" source="glyph131.1" id="arc23" class="production">
            <start y="2316.0" x="1450.0"/>
            <end y="2280.0" x="1450.0"/>
        </arc>
        <arc target="glyph30" source="glyph117.1" id="arc24" class="production">
            <start y="2186.0" x="1450.0"/>
            <end y="2170.0" x="1450.0"/>
        </arc>
        <arc target="glyph49" source="glyph110.1" id="arc25" class="production">
            <start y="2076.0" x="1450.0"/>
            <end y="2040.0" x="1450.0"/>
        </arc>
        <arc target="glyph49" source="glyph94.2" id="arc26" class="production">
            <start y="2020.0" x="1284.0"/>
            <end y="2020.0" x="1430.0"/>
        </arc>
        <arc target="glyph55" source="glyph81.1" id="arc27" class="production">
            <start y="1836.0" x="1450.0"/>
            <end y="1820.0" x="1450.0"/>
        </arc>
        <arc target="glyph35" source="glyph132.1" id="arc28" class="production">
            <start y="1726.0" x="1450.0"/>
            <end y="1710.0" x="1450.0"/>
        </arc>
        <arc target="glyph73" source="glyph103.1" id="arc29" class="production">
            <start y="1616.0" x="1450.0"/>
            <end y="1600.0" x="1450.0"/>
        </arc>
        <arc target="glyph59" source="glyph91.1" id="arc30" class="production">
            <start y="1506.0" x="1450.0"/>
            <end y="1490.0" x="1450.0"/>
        </arc>
        <arc target="glyph29" source="glyph112.1" id="arc31" class="production">
            <start y="1396.0" x="1450.0"/>
            <end y="1380.0" x="1450.0"/>
        </arc>
        <arc target="glyph34" source="glyph133.1" id="arc32" class="production">
            <start y="1286.0" x="1450.0"/>
            <end y="1270.0" x="1450.0"/>
        </arc>
        <arc target="glyph72" source="glyph86.1" id="arc33" class="production">
            <start y="1176.0" x="1450.0"/>
            <end y="1160.0" x="1450.0"/>
        </arc>
        <arc target="glyph67" source="glyph125.1" id="arc34" class="production">
            <start y="1066.0" x="1450.0"/>
            <end y="1050.0" x="1450.0"/>
        </arc>
        <arc target="glyph24" source="glyph121.1" id="arc35" class="production">
            <start y="2646.0" x="880.0"/>
            <end y="2630.0" x="880.0"/>
        </arc>
        <arc target="glyph53" source="glyph90.1" id="arc36" class="production">
            <start y="2536.0" x="880.0"/>
            <end y="2520.0" x="880.0"/>
        </arc>
        <arc target="glyph46" source="glyph115.1" id="arc37" class="production">
            <start y="2426.0" x="880.0"/>
            <end y="2410.0" x="880.0"/>
        </arc>
        <arc target="glyph39" source="glyph80.1" id="arc38" class="production">
            <start y="2316.0" x="880.0"/>
            <end y="2280.0" x="880.0"/>
        </arc>
        <arc target="glyph57" source="glyph127.1" id="arc39" class="production">
            <start y="2186.0" x="880.0"/>
            <end y="2170.0" x="880.0"/>
        </arc>
        <arc target="glyph70" source="glyph122.1" id="arc40" class="production">
            <start y="2076.0" x="880.0"/>
            <end y="2040.0" x="880.0"/>
        </arc>
        <arc target="glyph37" source="glyph92.1" id="arc41" class="production">
            <start y="2536.0" x="410.0"/>
            <end y="2520.0" x="410.0"/>
        </arc>
        <arc target="glyph42" source="glyph108.1" id="arc42" class="production">
            <start y="2610.0" x="576.0"/>
            <end y="2610.0" x="430.0"/>
        </arc>
        <arc target="glyph94" source="glyph6" id="arc43" class="catalysis">
            <start y="2560.0" x="1260.0"/>
            <end y="2032.0" x="1260.0"/>
        </arc>
        <arc target="glyph117" source="glyph3" id="arc44" class="catalysis">
            <start y="2320.0" x="1176.1538"/>
            <next y="2210.0" x="1210.0"/>
            <end y="2210.0" x="1438.0"/>
        </arc>
        <arc target="glyph131" source="glyph3" id="arc45" class="catalysis">
            <start y="2340.0" x="1220.0"/>
            <end y="2340.0" x="1438.0"/>
        </arc>
        <arc target="glyph79" source="glyph3" id="arc46" class="catalysis">
            <start y="2360.0" x="1177.2727"/>
            <next y="2450.0" x="1210.0"/>
            <end y="2450.0" x="1438.0"/>
        </arc>
        <arc target="glyph80" source="glyph3" id="arc47" class="catalysis">
            <start y="2340.0" x="1120.0"/>
            <end y="2340.0" x="892.0"/>
        </arc>
        <arc target="glyph127" source="glyph3" id="arc48" class="catalysis">
            <start y="2320.0" x="1163.8462"/>
            <next y="2210.0" x="1130.0"/>
            <end y="2210.0" x="892.0"/>
        </arc>
        <arc target="glyph115" source="glyph3" id="arc49" class="catalysis">
            <start y="2360.0" x="1162.7273"/>
            <next y="2450.0" x="1130.0"/>
            <end y="2450.0" x="892.0"/>
        </arc>
        <arc target="glyph90" source="glyph14" id="arc50" class="catalysis">
            <start y="2560.0" x="730.0"/>
            <end y="2560.0" x="868.0"/>
        </arc>
        <arc target="glyph92" source="glyph14" id="arc51" class="catalysis">
            <start y="2560.0" x="630.0"/>
            <end y="2560.0" x="422.0"/>
        </arc>
        <arc target="glyph121" source="glyph22" id="arc52" class="catalysis">
            <start y="2670.0" x="650.0"/>
            <end y="2670.0" x="868.0"/>
        </arc>
        <arc target="glyph108" source="glyph22" id="arc53" class="catalysis">
            <start y="2650.0" x="600.0"/>
            <end y="2622.0" x="600.0"/>
        </arc>
        <arc target="glyph90.2" source="glyph24" id="arc54" class="consumption">
            <start y="2590.0" x="880.0"/>
            <end y="2584.0" x="880.0"/>
        </arc>
        <arc target="glyph94.1" source="glyph70" id="arc55" class="consumption">
            <start y="2020.0" x="900.0"/>
            <end y="2020.0" x="1236.0"/>
        </arc>
        <arc target="glyph28" source="glyph128.1" id="arc56" class="production">
            <start y="1946.0" x="1450.0"/>
            <end y="1930.0" x="1450.0"/>
        </arc>
        <arc target="glyph41" source="glyph114.1" id="arc57" class="production">
            <start y="716.0" x="1450.0"/>
            <end y="680.0" x="1450.0"/>
        </arc>
        <arc target="glyph40" source="glyph120.1" id="arc58" class="production">
            <start y="846.0" x="1450.0"/>
            <end y="810.0" x="1450.0"/>
        </arc>
        <arc target="glyph74" source="glyph84.1" id="arc59" class="production">
            <start y="956.0" x="1450.0"/>
            <end y="940.0" x="1450.0"/>
        </arc>
        <arc target="glyph60" source="glyph88.1" id="arc60" class="production">
            <start y="586.0" x="1450.0"/>
            <end y="550.0" x="1450.0"/>
        </arc>
        <arc target="glyph114.2" source="glyph40" id="arc61" class="consumption">
            <start y="770.0" x="1450.0"/>
            <end y="764.0" x="1450.0"/>
        </arc>
        <arc target="glyph88.2" source="glyph41" id="arc62" class="consumption">
            <start y="640.0" x="1450.0"/>
            <end y="634.0" x="1450.0"/>
        </arc>
        <arc target="glyph120.2" source="glyph74" id="arc63" class="consumption">
            <start y="900.0" x="1450.0"/>
            <end y="894.0" x="1450.0"/>
        </arc>
        <arc target="glyph71" source="glyph104.1" id="arc64" class="production">
            <start y="1836.0" x="880.0"/>
            <end y="1820.0" x="880.0"/>
        </arc>
        <arc target="glyph26" source="glyph78.1" id="arc65" class="production">
            <start y="1946.0" x="880.0"/>
            <end y="1930.0" x="880.0"/>
        </arc>
        <arc target="glyph66" source="glyph96.1" id="arc66" class="production">
            <start y="1616.0" x="880.0"/>
            <end y="1600.0" x="880.0"/>
        </arc>
        <arc target="glyph50" source="glyph100.1" id="arc67" class="production">
            <start y="1726.0" x="880.0"/>
            <end y="1710.0" x="880.0"/>
        </arc>
        <arc target="glyph96.2" source="glyph50" id="arc68" class="consumption">
            <start y="1670.0" x="880.0"/>
            <end y="1664.0" x="880.0"/>
        </arc>
        <arc target="glyph100.2" source="glyph71" id="arc69" class="consumption">
            <start y="1780.0" x="880.0"/>
            <end y="1774.0" x="880.0"/>
        </arc>
        <arc target="glyph104.2" source="glyph26" id="arc70" class="consumption">
            <start y="1890.0" x="880.0"/>
            <end y="1884.0" x="880.0"/>
        </arc>
        <arc target="glyph84.2" source="glyph67" id="arc71" class="consumption">
            <start y="1010.0" x="1450.0"/>
            <end y="1004.0" x="1450.0"/>
        </arc>
        <arc target="glyph78.2" source="glyph70" id="arc72" class="consumption">
            <start y="2000.0" x="880.0"/>
            <end y="1994.0" x="880.0"/>
        </arc>
        <arc target="glyph38" source="glyph129.1" id="arc73" class="production">
            <start y="556.0" x="410.0"/>
            <end y="540.0" x="410.0"/>
        </arc>
        <arc target="glyph44" source="glyph111.1" id="arc74" class="production">
            <start y="686.0" x="410.0"/>
            <end y="670.0" x="410.0"/>
        </arc>
        <arc target="glyph48" source="glyph102.1" id="arc75" class="production">
            <start y="816.0" x="410.0"/>
            <end y="800.0" x="410.0"/>
        </arc>
        <arc target="glyph102.2" source="glyph27" id="arc76" class="consumption">
            <start y="890.0" x="410.0"/>
            <end y="864.0" x="410.0"/>
        </arc>
        <arc target="glyph129.2" source="glyph44" id="arc77" class="consumption">
            <start y="630.0" x="410.0"/>
            <end y="604.0" x="410.0"/>
        </arc>
        <arc target="glyph111.2" source="glyph48" id="arc78" class="consumption">
            <start y="760.0" x="410.0"/>
            <end y="734.0" x="410.0"/>
        </arc>
        <arc target="glyph62" source="glyph118.1" id="arc79" class="production">
            <start y="1176.0" x="880.0"/>
            <end y="1160.0" x="880.0"/>
        </arc>
        <arc target="glyph58" source="glyph101.1" id="arc80" class="production">
            <start y="1286.0" x="880.0"/>
            <end y="1270.0" x="880.0"/>
        </arc>
        <arc target="glyph47" source="glyph98.1" id="arc81" class="production">
            <start y="1506.0" x="880.0"/>
            <end y="1490.0" x="880.0"/>
        </arc>
        <arc target="glyph32" source="glyph106.1" id="arc82" class="production">
            <start y="1396.0" x="880.0"/>
            <end y="1380.0" x="880.0"/>
        </arc>
        <arc target="glyph106.2" source="glyph47" id="arc83" class="consumption">
            <start y="1450.0" x="880.0"/>
            <end y="1444.0" x="880.0"/>
        </arc>
        <arc target="glyph118.2" source="glyph58" id="arc84" class="consumption">
            <start y="1230.0" x="880.0"/>
            <end y="1224.0" x="880.0"/>
        </arc>
        <arc target="glyph101.2" source="glyph32" id="arc85" class="consumption">
            <start y="1340.0" x="880.0"/>
            <end y="1334.0" x="880.0"/>
        </arc>
        <arc target="glyph98.2" source="glyph66" id="arc86" class="consumption">
            <start y="1560.0" x="880.0"/>
            <end y="1554.0" x="880.0"/>
        </arc>
        <arc target="glyph69" source="glyph107.1" id="arc87" class="production">
            <start y="716.0" x="880.0"/>
            <end y="680.0" x="880.0"/>
        </arc>
        <arc target="glyph45" source="glyph89.1" id="arc88" class="production">
            <start y="846.0" x="880.0"/>
            <end y="810.0" x="880.0"/>
        </arc>
        <arc target="glyph54" source="glyph116.1" id="arc89" class="production">
            <start y="586.0" x="880.0"/>
            <end y="550.0" x="880.0"/>
        </arc>
        <arc target="glyph52" source="glyph113.1" id="arc90" class="production">
            <start y="1066.0" x="880.0"/>
            <end y="1050.0" x="880.0"/>
        </arc>
        <arc target="glyph63" source="glyph77.1" id="arc91" class="production">
            <start y="956.0" x="880.0"/>
            <end y="940.0" x="880.0"/>
        </arc>
        <arc target="glyph123.1" source="glyph54" id="arc92" class="consumption">
            <start y="530.0" x="900.0"/>
            <end y="530.0" x="1046.0"/>
        </arc>
        <arc target="glyph77.2" source="glyph52" id="arc93" class="consumption">
            <start y="1010.0" x="880.0"/>
            <end y="1004.0" x="880.0"/>
        </arc>
        <arc target="glyph107.2" source="glyph45" id="arc94" class="consumption">
            <start y="770.0" x="880.0"/>
            <end y="764.0" x="880.0"/>
        </arc>
        <arc target="glyph116.2" source="glyph69" id="arc95" class="consumption">
            <start y="640.0" x="880.0"/>
            <end y="634.0" x="880.0"/>
        </arc>
        <arc target="glyph89.2" source="glyph63" id="arc96" class="consumption">
            <start y="900.0" x="880.0"/>
            <end y="894.0" x="880.0"/>
        </arc>
        <arc target="glyph113.2" source="glyph62" id="arc97" class="consumption">
            <start y="1120.0" x="880.0"/>
            <end y="1114.0" x="880.0"/>
        </arc>
        <arc target="glyph41" source="glyph124.2" id="arc98" class="production">
            <start y="660.0" x="1134.0"/>
            <end y="660.0" x="1430.0"/>
        </arc>
        <arc target="glyph60" source="glyph123.2" id="arc99" class="production">
            <start y="530.0" x="1094.0"/>
            <end y="530.0" x="1430.0"/>
        </arc>
        <arc target="glyph40" source="glyph83.2" id="arc100" class="production">
            <start y="790.0" x="1194.0"/>
            <end y="790.0" x="1430.0"/>
        </arc>
        <arc target="glyph74" source="glyph95.2" id="arc101" class="production">
            <start y="920.0" x="1274.0"/>
            <end y="920.0" x="1430.0"/>
        </arc>
        <arc target="glyph124.1" source="glyph69" id="arc102" class="consumption">
            <start y="660.0" x="900.0"/>
            <end y="660.0" x="1086.0"/>
        </arc>
        <arc target="glyph83.1" source="glyph45" id="arc103" class="consumption">
            <start y="790.0" x="900.0"/>
            <end y="790.0" x="1146.0"/>
        </arc>
        <arc target="glyph95.1" source="glyph63" id="arc104" class="consumption">
            <start y="920.0" x="900.0"/>
            <end y="920.0" x="1226.0"/>
        </arc>
        <arc target="glyph110" source="glyph13" id="arc105" class="catalysis">
            <start y="2100.0" x="1110.0"/>
            <end y="2100.0" x="1438.0"/>
        </arc>
        <arc target="glyph122" source="glyph13" id="arc106" class="catalysis">
            <start y="2100.0" x="1010.0"/>
            <end y="2100.0" x="892.0"/>
        </arc>
        <arc target="glyph119.2" source="glyph37" id="arc107" class="consumption">
            <start y="2480.0" x="410.0"/>
            <end y="2334.0" x="410.0"/>
        </arc>
        <arc target="glyph82.2" source="glyph43" id="arc108" class="consumption">
            <start y="2130.0" x="410.0"/>
            <end y="2094.0" x="410.0"/>
        </arc>
        <arc target="glyph85.2" source="glyph51" id="arc109" class="consumption">
            <start y="1990.0" x="410.0"/>
            <end y="1454.0" x="410.0"/>
        </arc>
        <arc target="glyph27" source="glyph85.1" id="arc110" class="production">
            <start y="1406.0" x="410.0"/>
            <end y="930.0" x="410.0"/>
        </arc>
        <arc target="glyph51" source="glyph82.1" id="arc111" class="production">
            <start y="2046.0" x="410.0"/>
            <end y="2030.0" x="410.0"/>
        </arc>
        <arc target="glyph43" source="glyph119.1" id="arc112" class="production">
            <start y="2286.0" x="410.0"/>
            <end y="2170.0" x="410.0"/>
        </arc>
        <arc target="glyph82" source="glyph13" id="arc113" class="catalysis">
            <start y="2080.0" x="1013.3333"/>
            <next y="2070.0" x="990.0"/>
            <end y="2070.0" x="422.0"/>
        </arc>
        <arc target="glyph123" source="glyph19" id="arc114" class="catalysis">
            <start y="480.72223" x="1200.0"/>
            <next y="480.0" x="1070.0"/>
            <end y="518.0" x="1070.0"/>
        </arc>
        <arc target="glyph124" source="glyph19" id="arc115" class="catalysis">
            <start y="501.0" x="1221.7172"/>
            <next y="580.0" x="1110.0"/>
            <end y="648.0" x="1110.0"/>
        </arc>
        <arc target="glyph83" source="glyph19" id="arc116" class="catalysis">
            <start y="501.0" x="1243.0131"/>
            <next y="710.0" x="1170.0"/>
            <end y="778.0" x="1170.0"/>
        </arc>
        <arc target="glyph95" source="glyph19" id="arc117" class="catalysis">
            <start y="501.0" x="1250.0"/>
            <end y="908.0" x="1250.0"/>
        </arc>
        <arc target="glyph116" source="glyph12" id="arc118" class="catalysis">
            <start y="610.0" x="960.0"/>
            <end y="610.0" x="892.0"/>
        </arc>
        <arc target="glyph88" source="glyph12" id="arc119" class="catalysis">
            <start y="610.0" x="1060.0"/>
            <end y="610.0" x="1438.0"/>
        </arc>
        <arc target="glyph114" source="glyph21" id="arc120" class="catalysis">
            <start y="740.0" x="1060.0"/>
            <end y="740.0" x="1438.0"/>
        </arc>
        <arc target="glyph120" source="glyph8" id="arc121" class="catalysis">
            <start y="869.11365" x="1060.0"/>
            <end y="869.9727" x="1438.0"/>
        </arc>
        <arc target="glyph89" source="glyph8" id="arc122" class="catalysis">
            <start y="869.38464" x="960.0"/>
            <end y="869.9077" x="892.0"/>
        </arc>
        <arc target="glyph102" source="glyph8" id="arc123" class="catalysis">
            <start y="850.875" x="960.0"/>
            <next y="840.0" x="930.0"/>
            <end y="840.0" x="422.0"/>
        </arc>
        <arc target="glyph111" source="glyph21" id="arc124" class="catalysis">
            <start y="721.25" x="960.0"/>
            <next y="710.0" x="930.0"/>
            <end y="710.0" x="422.0"/>
        </arc>
        <arc target="glyph107" source="glyph21" id="arc125" class="catalysis">
            <start y="740.0" x="960.0"/>
            <end y="740.0" x="892.0"/>
        </arc>
        <arc target="glyph129" source="glyph12" id="arc126" class="catalysis">
            <start y="591.25" x="960.0"/>
            <next y="580.0" x="930.0"/>
            <end y="580.0" x="422.0"/>
        </arc>
        <arc target="glyph77" source="glyph11" id="arc127" class="catalysis">
            <start y="980.0" x="960.0"/>
            <end y="980.0" x="892.0"/>
        </arc>
        <arc target="glyph84" source="glyph11" id="arc128" class="catalysis">
            <start y="980.0" x="1060.0"/>
            <end y="980.0" x="1438.0"/>
        </arc>
        <arc target="glyph113" source="glyph16" id="arc129" class="catalysis">
            <start y="1090.0" x="960.0"/>
            <end y="1090.0" x="892.0"/>
        </arc>
        <arc target="glyph125" source="glyph16" id="arc130" class="catalysis">
            <start y="1090.0" x="1060.0"/>
            <end y="1090.0" x="1438.0"/>
        </arc>
        <arc target="glyph86" source="glyph5" id="arc131" class="catalysis">
            <start y="1290.0" x="1167.2727"/>
            <next y="1200.0" x="1200.0"/>
            <end y="1200.0" x="1438.0"/>
        </arc>
        <arc target="glyph133" source="glyph5" id="arc132" class="catalysis">
            <start y="1310.0" x="1210.0"/>
            <end y="1310.0" x="1438.0"/>
        </arc>
        <arc target="glyph112" source="glyph5" id="arc133" class="catalysis">
            <start y="1330.0" x="1167.2727"/>
            <next y="1420.0" x="1200.0"/>
            <end y="1420.0" x="1438.0"/>
        </arc>
        <arc target="glyph118" source="glyph5" id="arc134" class="catalysis">
            <start y="1290.0" x="1152.7273"/>
            <next y="1200.0" x="1120.0"/>
            <end y="1200.0" x="892.0"/>
        </arc>
        <arc target="glyph101" source="glyph5" id="arc135" class="catalysis">
            <start y="1310.0" x="1110.0"/>
            <end y="1310.0" x="892.0"/>
        </arc>
        <arc target="glyph106" source="glyph5" id="arc136" class="catalysis">
            <start y="1330.0" x="1152.7273"/>
            <next y="1420.0" x="1120.0"/>
            <end y="1420.0" x="892.0"/>
        </arc>
        <arc target="glyph91" source="glyph7" id="arc137" class="catalysis">
            <start y="1530.0" x="1060.0"/>
            <end y="1530.0" x="1438.0"/>
        </arc>
        <arc target="glyph98" source="glyph7" id="arc138" class="catalysis">
            <start y="1530.0" x="960.0"/>
            <end y="1530.0" x="892.0"/>
        </arc>
        <arc target="glyph96" source="glyph20" id="arc139" class="catalysis">
            <start y="1640.0" x="960.0"/>
            <end y="1640.0" x="892.0"/>
        </arc>
        <arc target="glyph103" source="glyph20" id="arc140" class="catalysis">
            <start y="1640.0" x="1060.0"/>
            <end y="1640.0" x="1438.0"/>
        </arc>
        <arc target="glyph132" source="glyph10" id="arc141" class="catalysis">
            <start y="1839.0" x="1157.3395"/>
            <next y="1750.0" x="1190.0"/>
            <end y="1750.0" x="1438.0"/>
        </arc>
        <arc target="glyph81" source="glyph10" id="arc142" class="catalysis">
            <start y="1859.1666" x="1200.0"/>
            <end y="1859.96" x="1438.0"/>
        </arc>
        <arc target="glyph128" source="glyph10" id="arc143" class="catalysis">
            <start y="1879.0" x="1157.2072"/>
            <next y="1970.0" x="1190.0"/>
            <end y="1970.0" x="1438.0"/>
        </arc>
        <arc target="glyph100" source="glyph10" id="arc144" class="catalysis">
            <start y="1839.0" x="1140.8257"/>
            <next y="1750.0" x="1100.0"/>
            <end y="1750.0" x="892.0"/>
        </arc>
        <arc target="glyph104" source="glyph10" id="arc145" class="catalysis">
            <start y="1859.1852" x="1100.0"/>
            <end y="1859.9556" x="892.0"/>
        </arc>
        <arc target="glyph78" source="glyph10" id="arc146" class="catalysis">
            <start y="1879.0" x="1142.7928"/>
            <next y="1970.0" x="1110.0"/>
            <end y="1970.0" x="892.0"/>
        </arc>
        <arc target="glyph61" source="glyph97.2" id="arc147" class="production">
            <start y="920.0" x="1784.0"/>
            <end y="920.0" x="1930.0"/>
        </arc>
        <arc target="glyph97.1" source="glyph60" id="arc148" class="consumption">
            <start y="538.9443" x="1467.8885"/>
            <next y="620.0" x="1630.0"/>
            <next y="920.0" x="1630.0"/>
            <end y="920.0" x="1736.0"/>
        </arc>
        <arc target="glyph97" source="glyph18" id="arc149" class="catalysis">
            <start y="870.0" x="1760.0"/>
            <end y="908.0" x="1760.0"/>
        </arc>
        <arc target="glyph99" source="glyph17" id="arc150" class="catalysis">
            <start y="730.0" x="1760.0"/>
            <end y="778.0" x="1760.0"/>
        </arc>
        <arc target="glyph99.1" source="glyph60" id="arc151" class="consumption">
            <start y="534.2486" x="1469.5436"/>
            <next y="580.0" x="1680.0"/>
            <next y="790.0" x="1680.0"/>
            <end y="790.0" x="1736.0"/>
        </arc>
        <arc target="glyph36" source="glyph99.2" id="arc152" class="production">
            <start y="790.0" x="1784.0"/>
            <end y="790.0" x="1930.0"/>
        </arc>
        <arc target="glyph109.1" source="glyph60" id="arc153" class="consumption">
            <start y="530.0" x="1470.0"/>
            <next y="530.0" x="1590.0"/>
            <end y="530.0" x="1796.0"/>
        </arc>
        <arc target="glyph65" source="glyph109.2" id="arc154" class="production">
            <start y="530.0" x="1844.0"/>
            <end y="530.0" x="1930.0"/>
        </arc>
        <arc target="glyph109" source="glyph23.1" id="arc155" class="catalysis">
            <start y="578.0" x="1820.0"/>
            <end y="542.0" x="1820.0"/>
        </arc>
        <arc target="glyph105.2" source="glyph60" id="arc156" class="consumption">
            <start y="510.0" x="1450.0"/>
            <end y="414.0" x="1450.0"/>
        </arc>
        <arc target="glyph56" source="glyph105.1" id="arc157" class="production">
            <start y="366.0" x="1450.0"/>
            <end y="300.0" x="1450.0"/>
        </arc>
        <arc target="glyph130.1" source="glyph56" id="arc158" class="consumption">
            <start y="280.0" x="1470.0"/>
            <end y="280.0" x="1526.0"/>
        </arc>
        <arc target="glyph93.2" source="glyph56" id="arc159" class="consumption">
            <start y="280.0" x="1430.0"/>
            <end y="280.0" x="1384.0"/>
        </arc>
        <arc target="glyph33" source="glyph130.2" id="arc160" class="production">
            <start y="280.0" x="1574.0"/>
            <end y="280.0" x="1660.0"/>
        </arc>
        <arc target="glyph68" source="glyph93.1" id="arc161" class="production">
            <start y="280.0" x="1336.0"/>
            <end y="280.0" x="1240.0"/>
        </arc>
        <arc target="glyph93" source="glyph15" id="arc162" class="catalysis">
            <start y="200.0" x="1400.0"/>
            <next y="200.0" x="1360.0"/>
            <end y="268.0" x="1360.0"/>
        </arc>
        <arc target="glyph130" source="glyph15" id="arc163" class="catalysis">
            <start y="200.0" x="1500.0"/>
            <next y="200.0" x="1550.0"/>
            <end y="268.0" x="1550.0"/>
        </arc>
        <arc target="glyph23.2" source="glyph17" id="arc164" class="logic arc">
            <start y="690.0" x="1785.0"/>
            <end y="662.0" x="1820.0"/>
        </arc>
        <arc target="glyph23.2" source="glyph9" id="arc165" class="logic arc">
            <start y="690.0" x="1855.0"/>
            <end y="662.0" x="1820.0"/>
        </arc>
        <arc target="glyph126" source="glyph6" id="arc166" class="catalysis">
            <start y="2580.0" x="1310.0"/>
            <next y="2580.0" x="1330.0"/>
            <end y="2512.0" x="1330.0"/>
        </arc>
        <arc target="glyph87" source="glyph4" id="arc167" class="catalysis">
            <start y="1000.0" x="1760.0"/>
            <end y="1038.0" x="1760.0"/>
        </arc>
        <arc target="glyph76" source="glyph87.2" id="arc168" class="production">
            <start y="1050.0" x="1784.0"/>
            <end y="1050.0" x="1930.0"/>
        </arc>
        <arc target="glyph87.1" source="glyph60" id="arc169" class="consumption">
            <start y="544.69604" x="1463.5656"/>
            <next y="660.0" x="1570.0"/>
            <next y="1050.0" x="1570.0"/>
            <end y="1050.0" x="1736.0"/>
        </arc>
    </map>
</sbgn>
